# Supplementary material for: Minne Ties Hybrid Arch Bar System vs. Erich Arch Bars: A Cadaveric Comparison Study
Source: Craniomaxillofac Trauma Reconstr. 2026 Jan 20;19(1):7. doi: 10.3390/cmtr19010007 (PMC12922075; doi:10.3390/cmtr19010007)
Supplement: Supplementary file 1 [file cmtr-19-00007-s001.zip]

Archive with 1 entries (1 files):
- cmtr-3989066-supplementary.pdf
